# Supplementary material for: Urinary Biomarkers as a Proxy for Congenital Central Hypoventilation Syndrome Patient Follow-Up
Source: Antioxidants (Basel). 2022 May 9;11(5):929. doi: 10.3390/antiox11050929 (PMC9138029; doi:10.3390/antiox11050929)
Supplement: Supplementary file 1 [file antioxidants-11-00929-s001.zip]

Archive with 1 entries (1 files):
- antioxidants-1634619-supplementary.pdf
